# Supplementary material for: Effect of nitrogen application on enhancing high-temperature stress tolerance of tomato plants during the flowering and fruiting stage
Source: Front Plant Sci. 2023 Jun 8;14:1172078. doi: 10.3389/fpls.2023.1172078 (PMC10285307; doi:10.3389/fpls.2023.1172078)
Supplement: Supplementary file 1 [file Table_1.xlsx]

## Sheet: all data
Treatment	PNmax	gs	Ci	Ls	WUE	SPAD	NR	GS	Soluble protein	Free amino acids	Plant height growth	Stem diameter growth	Main root length	LAI	Fruit shape index	Fruit hardness	Yield	VC	Titratable acid	Soluble sugar	Lycopene	NO3-	Soluble solids
CKN1	6.38	0.04	363.47	0.11	1.28	48.1	0.57	0.41	1.63	14.56	3.07	-0.19	5.75	0.86	0.87	2.25	5.781	22.42	0.22	5.46	17.57	0.19	6.21
CKN1	6.39	0.05	361.79	0.08	1.09	48.4	0.6	0.47	1.79	14.24	3.11	-0.16	5.52	0.98	0.97	1.88	3.77528	20.07	0.35	5.87	19.21	0.16	6.3
CKN1	6.25	0.03	366.2	0.08	0.96	49.3	0.66	0.5	1.22	14.13	2.94	-0.45	5.73	0.84	1.03	2.35	4.05551	21.64	0.21	5.14	19.02	0.13	6.76
CKN2	8.6	0.08	358.81	0.08	1.43	50.6	0.68	0.51	2.44	14.55	3.32	0.35	6.04	1.11	0.88	2.12	10.1881	22.96	0.51	6.5	30.12	0.2	9.4
CKN2	8.78	0.06	359.99	0.11	1.48	50	0.7	0.64	2.96	14.6	3.29	0.44	5.98	0.97	0.94	1.65	6.58141	21.59	0.57	6.24	32.62	0.23	10.1
CKN2	8.48	0.1	357.09	0.1	1.35	46.5	0.75	0.56	2.65	14.95	3.27	0.24	5.92	1.03	0.96	2.58	11.6412	20.01	0.54	6.45	30.96	0.23	9.33
CKN3	14.61	0.39	327.89	0.19	2.79	56	1.78	0.76	3.57	29.63	4.54	0.56	8.72	1.29	0.86	1.39	16.215	23.54	0.78	7.37	32.49	0.18	10.06
CKN3	14.59	0.33	333.28	0.21	2.52	61.9	1.64	0.65	4.05	29.36	4.61	0.55	8.85	1.15	0.92	1.45	11.7735	24.78	0.77	7.73	31.4	0.19	10.24
CKN3	14.43	0.27	328.17	0.14	2.37	60.6	1.8	0.69	3.69	29.87	4.19	0.59	8.76	1.23	0.88	1.52	18.1467	23.98	0.85	7.91	32.35	0.16	10.03
CKN4	18.1	0.45	305.93	0.22	3.8	55.8	0.72	0.63	2.92	27.82	3.78	0.59	8.76	1.33	0.94	1.51	25.0205	30.5	0.4	9.83	36.58	0.31	9.92
CKN4	17.89	0.54	310.83	0.2	4.07	59.4	0.79	0.75	3.11	27.63	3.75	0.43	8.8	1.35	0.91	1.42	15.4184	30.75	0.42	9.79	37.44	0.22	10.03
CKN4	17.47	0.48	304.27	0.27	3.95	55.3	0.71	0.63	2.81	27.92	3.59	0.47	9.07	1.47	0.92	1.6	16.3701	31.2	0.53	9.61	36.14	0.19	9.62
CKN5	7.69	0.05	360.54	0.14	1.33	53.6	0.77	0.34	1.85	25.6	3.68	0.1	5.1	1.08	0.93	1.26	8.5446	24.08	0.97	6.39	32.79	0.23	9.1
CKN5	7.96	0.07	358.02	0.06	1.52	56.8	1.04	0.43	2.49	25.55	4.44	-0.54	5.2	1.11	0.96	1.06	5.60123	21.4	1.15	5.93	32.09	0.27	8.97
CKN5	8.01	0.07	363.93	0.09	1.62	54.1	0.68	0.38	1.99	25.92	4.34	-0.04	4.98	1.22	0.92	1.65	8.1921	22.05	0.97	6.14	31.84	0.26	9.25
SHTN1	10.27	0.28	334.17	0.18	1.94	47.7	0.84	0.5	2.89	24.21	5.42	-0.34	6.24	1.39	0.97	2.51	5.0196	22.18	0.23	5.66	22.44	0.18	6.38
SHTN1	10.17	0.18	337.91	0.16	1.63	45.1	1.12	0.54	3.17	23.4	5.16	-0.04	6.33	1.46	0.95	2.68	5.2734	21.87	0.35	6.18	20.76	0.17	5.73
SHTN1	10.46	0.2	333.79	0.15	1.92	46.8	0.92	0.46	3.03	23.19	5.4	0.14	6.22	1.49	0.98	2.4	4.7235	23.49	0.26	5.83	20.49	0.16	6.19
SHTN2	14.97	0.38	323.7	0.18	2.91	55.4	1.66	0.69	3.31	26.68	5.99	0.19	6.43	1.69	0.79	3.05	10.0956	25.24	0.37	6.85	26.53	0.21	7.77
SHTN2	14.11	0.41	325.86	0.18	2.49	60.5	1.55	0.59	3.63	26.9	5.88	0.36	6.48	1.74	0.85	3.3	9.91935	23.94	0.42	6.76	24.53	0.24	8.21
SHTN2	14.88	0.32	327.57	0.21	2.64	61.6	1.83	0.67	3.37	26.65	5.85	0.2	6.45	1.73	0.84	2.75	8.04405	23.08	0.47	6.46	26.45	0.18	7.42
SHTN3	20.48	0.55	305.94	0.22	4.3	58.9	2.24	0.88	4.27	30	6.27	0.94	5.21	1.86	0.76	3.01	17.9916	23.3	0.71	8.01	25.24	0.3	8.61
SHTN3	20.96	0.67	308.73	0.22	4.35	64.5	1.93	0.81	4.65	30.68	6.45	0.86	5.38	1.96	0.92	2.26	17.0998	22.29	0.84	8.45	26.13	0.33	9.72
SHTN3	20.32	0.58	307.44	0.25	4.82	62.8	2.17	0.77	4.37	30.15	6.2	0.9	5.02	1.94	0.83	2.73	12.1965	24.51	0.73	8.71	28.7	0.3	9.24
SHTN4	17.96	0.53	311.23	0.21	3.93	67.3	1.96	0.79	3.61	29.54	7.66	0.52	8.89	1.98	0.87	1.52	21.0936	24.84	0.4	7.15	34.59	0.23	9.01
SHTN4	18.12	0.49	309.7	0.25	3.91	66.8	2.2	0.75	3.19	29.07	7.32	0.58	9.21	2.14	0.88	2.05	19.5038	26.47	0.34	7.18	35.54	0.21	7.81
SHTN4	17.92	0.48	306.86	0.22	3.86	57.6	2.05	0.71	3.35	29.47	7.5	0.53	9.53	2.12	0.98	1.89	17.766	24.81	0.43	7.88	35.16	0.28	8.26
SHTN5	16.1	0.41	317.98	0.22	3.34	50.8	1.89	0.41	1.85	28.28	6.22	0.46	5.31	1.57	1	1.66	4.6671	22.35	0.68	7.18	29.29	0.35	7.51
SHTN5	15.8	0.46	315.66	0.18	3.22	56.4	1.86	0.41	2.29	28.4	6.25	0.22	5.41	1.58	0.94	2.89	2.7495	22.75	0.61	7.4	31.9	0.27	7.45
SHTN5	16.19	0.42	319.16	0.23	3.13	52.3	1.74	0.5	1.95	28.24	6.21	0.26	5.35	1.71	0.94	3.09	5.20819	20.31	0.61	7.41	31.06	0.31	7.12
HTN1	5.97	0.05	358.6	0.08	1.14	38.8	0.27	0.18	1.71	12.15	2.64	-0.45	5.21	0.71	1.02	2.76	0.65565	19.14	0.25	4.86	14.63	0.23	5.56
HTN1	6.26	0.05	364.58	0.11	0.97	40.6	0.39	0.25	1.57	12.06	2.59	-0.52	4.96	0.82	1.11	2.59	0.6909	20.17	0.34	5.68	13.33	0.22	5.29
HTN1	6.11	0.02	366.06	0.08	1.34	37.6	0.42	0.16	1.52	12.42	2.43	-0.53	5.08	0.71	0.96	2.68	0.64155	20.67	0.28	4.9	12.75	0.24	5.19
HTN2	14.97	0.32	322.8	0.17	2.73	51.6	1.57	0.51	3.89	25.99	2.82	0.28	8.31	0.8	0.71	2.44	10.6279	22.47	1.22	7.73	34.32	0.23	8.52
HTN2	14.51	0.42	327.12	0.22	2.49	53.3	1.46	0.7	3.59	26.15	3.06	0.32	7.92	0.87	0.91	3.04	8.037	21.5	0.91	8	32.76	0.28	7.71
HTN2	14.59	0.4	321.12	0.18	2.7	52.1	1.49	0.61	4.31	26.12	2.65	0.31	8.61	0.84	0.94	2.32	9.12975	22.3	0.83	7.97	34.44	0.24	8.64
HTN3	12.81	0.29	330.81	0.15	2.15	50.8	1.43	0.56	3.19	25.79	3.14	0.28	6.67	1.02	0.88	2.26	8.43885	24.3	0.53	6.39	27.51	0.36	8.5
HTN3	12.71	0.31	331.5	0.18	2.21	49.8	1.48	0.61	3.79	25.19	2.87	0.39	6.79	1.09	0.83	1.79	8.5164	25.71	0.46	7.04	28.72	0.33	7.79
HTN3	12.7	0.3	329.16	0.18	2.42	52.8	1.53	0.54	3.32	25.3	2.99	0.36	6.73	1.18	0.79	3.49	9.0804	23.52	0.48	6.66	27.63	0.45	8.04
HTN4	10.97	0.26	331.61	0.2	2.01	49.7	0.72	0.39	1.77	24.29	2.62	-1.16	6.34	0.86	0.8	2.41	7.29675	18.45	0.97	6.67	21.92	0.3	8.33
HTN4	10.89	0.23	334.62	0.17	1.9	47.7	0.65	0.44	1.66	24.89	2.81	-1.1	6.09	0.72	0.72	2.4	8.18505	17.94	1.14	6.32	21.6	0.34	7.87
HTN4	10.69	0.23	332.35	0.14	1.85	53.3	0.64	0.31	2.44	24.38	2.85	-0.95	6.12	0.85	0.88	2.46	7.6986	18.31	1.13	6.52	21.64	0.29	8.38
HTN5	7.02	0.04	362.07	0.1	1.23	48.4	0.34	0.4	1.23	23.16	2.1	-0.69	5.07	0.68	0.65	4.37	3.19894	19.38	0.79	5.53	16.08	0.37	8
HTN5	6.9	0.04	363.35	0.11	1.29	42.8	0.59	0.4	1.24	22.75	2.43	-0.92	5.01	0.76	0.75	1.74	2.679	19.29	0.79	4.46	16.15	0.3	7.01
HTN5	7.18	0.07	359.56	0.09	1.08	46	0.54	0.31	1.34	23.32	2.28	-0.81	4.84	0.76	0.89	2.45	0.9306	19.02	0.88	4.68	16.67	0.38	7.04

## Sheet: all data-mean
Treatments	PNmax	gs	Ci	Ls	WUE	SPAD	NR	GS	Soluble protein	Free amino acids	Plant height growth	Stem diameter growth	Main root length	LAI	Fruit shape index	Fruit hardness	Yield	VC	Titratable acid	Soluble sugar	Lycopene	NO3-	Soluble solids
CKN1	6.34	0.04	363.82	0.09	1.11	48.6	0.61	0.46	1.55	14.31	3.04	-0.27	5.67	0.89	0.96	2.16	4.54	21.38	0.26	5.49	18.6	0.16	6.42
CKN2	8.62	0.08	358.63	0.1	1.42	49.03	0.71	0.57	2.68	14.7	3.29	0.34	5.98	1.04	0.93	2.12	9.47	21.52	0.54	6.4	31.23	0.22	9.61
CKN3	14.54	0.33	329.78	0.18	2.56	59.5	1.74	0.7	3.77	29.62	4.45	0.57	8.78	1.22	0.89	1.45	15.38	24.1	0.8	7.67	32.08	0.18	10.11
CKN4	17.82	0.49	307.01	0.23	3.94	56.83	0.74	0.67	2.95	27.79	3.71	0.5	8.88	1.38	0.92	1.51	18.94	30.82	0.45	9.74	36.72	0.24	9.86
CKN5	7.89	0.06	360.83	0.1	1.49	54.83	0.83	0.38	2.11	25.69	4.15	-0.16	5.09	1.14	0.94	1.33	7.45	22.51	1.03	6.15	32.24	0.25	9.11
SHTN1	10.3	0.22	335.29	0.16	1.83	46.53	0.96	0.5	3.03	23.6	5.33	-0.08	6.26	1.45	0.97	2.53	5.01	22.51	0.28	5.89	21.23	0.17	6.1
SHTN2	14.65	0.37	325.71	0.19	2.68	59.17	1.68	0.65	3.44	26.74	5.91	0.25	6.45	1.72	0.83	3.03	9.35	24.09	0.42	6.69	25.84	0.21	7.8
SHTN3	20.59	0.6	307.37	0.23	4.49	62.07	2.11	0.82	4.43	30.28	6.3	0.9	5.2	1.92	0.84	2.67	15.76	23.37	0.76	8.39	26.69	0.31	9.19
SHTN4	18	0.5	309.26	0.23	3.9	63.9	2.07	0.75	3.38	29.36	7.49	0.54	9.21	2.08	0.91	1.82	19.45	25.37	0.39	7.4	35.1	0.24	8.36
SHTN5	16.03	0.43	317.6	0.21	3.23	53.17	1.83	0.44	2.03	28.31	6.22	0.31	5.36	1.62	0.96	2.55	4.21	21.8	0.63	7.33	30.75	0.31	7.36
HTN1	6.11	0.04	363.08	0.09	1.15	39	0.36	0.2	1.6	12.21	2.55	-0.5	5.08	0.75	1.03	2.68	0.66	19.99	0.29	5.15	13.57	0.23	5.35
HTN2	14.69	0.38	323.68	0.19	2.64	52.33	1.51	0.61	3.93	26.09	2.84	0.31	8.28	0.84	0.86	2.6	9.26	22.09	0.99	7.9	33.84	0.25	8.29
HTN3	12.74	0.3	330.49	0.17	2.26	51.13	1.48	0.57	3.43	25.43	3	0.34	6.73	1.1	0.83	2.51	8.68	24.51	0.49	6.7	27.96	0.38	8.11
HTN4	10.85	0.24	332.86	0.17	1.92	50.23	0.67	0.38	1.96	24.52	2.76	-1.07	6.18	0.81	0.8	2.42	7.73	18.23	1.08	6.5	21.72	0.31	8.19
HTN5	7.03	0.05	361.66	0.1	1.2	45.73	0.49	0.37	1.27	23.08	2.27	-0.8	4.97	0.73	0.76	2.85	2.27	19.23	0.82	4.89	16.3	0.35	7.35
Maximum	20.59	0.6	363.82	0.23	4.49	63.9	2.11	0.82	4.43	30.28	7.49	0.9	9.21	2.08	1.03	3.03	19.45	30.82	1.08	9.74	36.72	0.38	10.11
Minimum	6.11	0.04	307.01	0.09	1.11	39	0.36	0.2	1.27	12.21	2.27	-1.07	4.97	0.73	0.76	1.33	0.66	18.23	0.26	4.89	13.57	0.16	5.35
Max-Min	14.48	0.56	56.81	0.14	3.38	24.9	1.75	0.62	3.16	18.07	5.22	1.97	4.24	1.35	0.27	1.7	18.79	12.59	0.82	4.85	23.15	0.22	4.76

## Sheet: data-std
Treatments	PNmax	gs	Ci	Ls	WUE	SPAD	NR	GS	Soluble protein	Free amino acids	Plant height growth	Stem diameter growth	Main root length	LAI	Fruit shape index	Fruit hardness	Yield	VC	Titratable acid	Soluble sugar	Lycopene	NO3-	Soluble solids
CKN1	0.02	0	1	0	0	0.39	0.14	0.42	0.09	0.12	0.15	0.41	0.16	0.12	0.28	0.51	0.206184	0.25	1	0.12	0.22	1	0.22
CKN2	0.17	0.07	0.91	0.07	0.09	0.4	0.2	0.6	0.45	0.14	0.2	0.72	0.24	0.23	0.39	0.54	0.46869	0.26	0.66	0.31	0.76	0.73	0.89
CKN3	0.58	0.52	0.4	0.64	0.43	0.82	0.79	0.81	0.79	0.96	0.42	0.83	0.9	0.36	0.53	0.93	0.783093	0.47	0.34	0.57	0.8	0.91	1
CKN4	0.81	0.8	0	1	0.84	0.72	0.22	0.76	0.53	0.86	0.28	0.8	0.92	0.48	0.41	0.89	0.972425	1	0.77	1	1	0.64	0.95
CKN5	0.12	0.04	0.95	0.07	0.11	0.64	0.27	0.29	0.27	0.75	0.36	0.46	0.03	0.3	0.36	1	0.36097	0.34	0.06	0.26	0.81	0.59	0.79
SHTN1	0.29	0.32	0.5	0.5	0.21	0.3	0.34	0.48	0.56	0.63	0.59	0.5	0.3	0.53	0.25	0.29	0.231101	0.34	0.98	0.21	0.33	0.95	0.16
SHTN2	0.59	0.59	0.33	0.71	0.46	0.81	0.75	0.73	0.69	0.8	0.7	0.67	0.35	0.73	0.76	0	0.462452	0.47	0.8	0.37	0.53	0.77	0.51
SHTN3	1	1	0.01	1	1	0.93	1	1	1	1	0.77	1	0.05	0.88	0.73	0.21	0.803539	0.41	0.39	0.72	0.57	0.32	0.81
SHTN4	0.82	0.82	0.04	1	0.83	1	0.98	0.89	0.67	0.95	1	0.82	1	1	0.45	0.71	1	0.57	0.84	0.52	0.93	0.64	0.63
SHTN5	0.69	0.7	0.19	0.86	0.63	0.57	0.84	0.39	0.24	0.89	0.76	0.7	0.09	0.66	0.26	0.28	0.188676	0.28	0.55	0.5	0.74	0.32	0.42
HTN1	0	0	0.99	0	0.01	0	0	0	0.1	0	0.05	0.29	0.03	0.01	0	0.21	0	0.14	0.96	0.05	0	0.68	0
HTN2	0.59	0.61	0.29	0.71	0.45	0.54	0.66	0.66	0.84	0.77	0.11	0.7	0.78	0.08	0.66	0.25	0.457763	0.31	0.11	0.62	0.88	0.59	0.62
HTN3	0.46	0.46	0.41	0.57	0.34	0.49	0.64	0.6	0.68	0.73	0.14	0.72	0.41	0.27	0.73	0.3	0.426562	0.5	0.72	0.37	0.62	0	0.58
HTN4	0.33	0.36	0.46	0.57	0.24	0.45	0.18	0.29	0.22	0.68	0.09	0	0.29	0.06	0.86	0.36	0.375914	0	0	0.33	0.35	0.32	0.6
HTN5	0.06	0.02	0.96	0.07	0.03	0.27	0.07	0.27	0	0.6	0	0.13	0	0	1	0.11	0.0855062	0.08	0.32	0	0.12	0.14	0.42

## Sheet: score
Soluble sugar	0.418527
GS	0.416918
Yield	0.416364
PNmax	0.413067
Stem diameter growth	0.399726
Lycopene	0.383732
Treatments	Soluble sugar	GS	Yield	PNmax	Stem diameter growth	Lycopene	CI
CKN1	0.123711	0.419355	0.206184	0.015884	0.406159	0.217279	0.564751
CKN2	0.31134	0.596774	0.46869	0.173273	0.717572	0.762851	1.22539
CKN3	0.573196	0.806452	0.783093	0.582459	0.831345	0.799568	1.7819
CKN4	1	0.758065	0.972425	0.808564	0.79538	1	2.17512
CKN5	0.259794	0.290323	0.36097	0.122721	0.461749	0.806479	0.924804
SHTN1	0.206186	0.483871	0.231101	0.289365	0.50241	0.330886	0.831576
SHTN2	0.371134	0.725806	0.462452	0.589779	0.670135	0.530022	1.36535
SHTN3	0.721649	1	0.803539	1	1	0.566739	2.08378
SHTN4	0.517526	0.887097	1	0.821133	0.819062	0.929892	2.02622
SHTN5	0.503093	0.387097	0.188676	0.685083	0.702325	0.742117	1.299
HTN1	0.0536082	0	0	0	0.289274	0	0.138067
HTN2	0.620619	0.66129	0.457763	0.592541	0.699049	0.875594	1.58623
HTN3	0.373196	0.596774	0.426562	0.457873	0.716103	0.621382	1.29642
HTN4	0.331959	0.290323	0.375914	0.327348	0	0.352095	0.686819
HTN5	0	0.274194	0.0855062	0.0635359	0.134219	0.117883	0.275049
